# Supplementary material for: Antibiotic resistance genes detected in lichens: insights from Cladonia stellaris
Source: Ann Bot. 2025 Sep 22;137(1):233–46. doi: 10.1093/aob/mcaf231 (PMC12784081; doi:10.1093/aob/mcaf231)
Supplement: mcaf231_Supplementary_Data [file mcaf231_supplementary_data.zip]

Archive with 3 entries (3 files):
- AlonsoGarcia_etal_ARG_Table_Supple.xlsx
- FigureS01.pdf
- FigureS02.pdf
